# Supplementary material for: Poly(ADP-Ribose)Polymerase Activity Controls Plant Growth by Promoting Leaf Cell Number
Source: PLoS One. 2014 Feb 28;9(2):e90322. doi: 10.1371/journal.pone.0090322 (PMC3938684; doi:10.1371/journal.pone.0090322)
Supplement: Table S3 — Complete list of detected secondary metabolites. For LC-MS metabolite profiling 5 replicate samples were taken in parallel to samples to the GC-MS for both conditions (+/− 3MB) seven days after transfer (day 14) in three independent experiments (n = 15). Metabolites with significant changes in their relative abundance in the PARP inhibited plants are shown in bold. Individual peak number, the chemical sum formula of the detected compound and the KEGG as well as Knapsack annotation were shown. (XLSX) [file pone.0090322.s007.xlsx]

## Sheet: Tabelle1
Peak ID	Formula	Relative content	Annotation	Knapsack Synonym
89551	C8H9NO3	91.1536	vitamin B6 metabolism	C00007509: Pyridoxal
82633	C7H7NO2	13.4903	Amino acid metabolism	C00001401: p-Aminobenzoic acid| C00007382: Anthranilic acid
1400	C16H19NO7	2.98086	IAA derivate	C00000124: 4-O-(Indole-3-acetyl)-D-glucopyranose
48384	C8H14N2O5S	1.82884	Glutathione metabolism	C00007507: L-gamma-Glutamyl-L-cysteine
88330	C9H7NO2	1.61908	Amino acid metabolism	C00000113: Indole-3-carboxylic acid
68493	C10H21NOS	1.59765	Glucosinolate biosynthesis	C00007677: 9-Methylthiononanaldoxime
64466	C6H11NO4	1.57898	Amino acid metabolism	C00007393: L-2-Aminoadipate;alpha-Aminoadipic acid
65732	C9H19NOS	1.49582	Glucosinolate biosynthesis	C00007676: 8-Methylthiooctanaldoxime
71974	C10H21NO2S	1.41612	Glucosinolate biosynthesis	C00007652: Pentahomomethionine
17247	C12H23NO10S3	1.37709		C00007545: Glucoraphanin;4-Methylsulphinylbutyl glucosinolate
88325	C9H7NO2	1.35753	Amino acid metabolism	C00000113: Indole-3-carboxylic acid
89542	C8H9NO3	1.33648	vitamin B6 metabolism	C00007509: Pyridoxal
71958	C9H17NO5	1.32111	Amino acid metabolism	C00001550: Pantothenic acid
21265	C16H31NO10S3	1.27301		C00007355: 8-Methylsulfinyloctyl glucosinolate;Glucohirsutin
89666	C8H8O4	1.26029		C00002682: Vanillic acid;3-Methoxy-4-hydroxybenzoic acid
46341	C11H12N2O4	1.24169	Amino acid metabolism	C00007605: L-Formylkynurenine
63072	C7H15NO2S	1.21951	Glucosinolate biosynthesis	C00007594: Dihomomethionine
1815	C15H17NO7	1.20659	IAA derivate	C00007576: Indole-3-carboxylic acid beta-D-glucopyranosyl ester
30682	C27H30O14	0.847725	Putative Flovonoid	C00005189: Kaempferitrin
28258	C27H30O14	0.81835	Putative Flovonoid	C00005189: Kaempferol 3,7-di-O-rhamnoside;Kaempferol 3,7-di-O-alpha-rhamnopyranoside
5347	C16H22O8	0.814695	Phenylpropanoid biosynthesis	C00002727: Coniferin;Coniferoside
68826	C9H19NO2S	0.812374	Glucosinolate biosynthesis	C00007641: Tetrahomomethionine
89652	C5H4N4O3	0.811014	Uric acid	C00007301: Urate;Uric acid
28259	C27H30O14	0.809211	Putative Flovonoid	C00005189: Kaempferitrin
56643	C10H17N3O6S	0.801586	Glutathione metabolism	C00001518: L-Glutathione
36962	C33H40O20	0.793281	Putative Flovonoid	C00005234: Kaempferol 3-gentiobioside-7-rhamnoside;Kaempferol 3-glucoside-(1->6)-glucoside-7-alpha-L-rhamnoside
7562	C16H23N5O6	0.782509	Zeatin biosynthesis	C00007547: Zeatin 9-glucoside
28615	C40H56O3	0.779695	Carotenoid biosynthesis	C00003760: Antheraxanthin;(3R,5R,6S,3'R)-zeaxanthin 5,6-epoxide
21903	C17H22N2O10S2	0.771709		C00000128: 4-Methoxyglucobrassicin;4-Methoxy-3-indolylmethylglucosinolate
42237	C44H47O25	0.77133	Phenylpropanoid biosynthesis	C00007657: Cyanidin 3-O-[2''-O-(xylosyl)-6''-O-(p-coumaroyl) glucoside] 5-O-malonylglucoside
66493	C10H10O4	0.770777	Phenylpropanoid biosynthesis	C00007611: 5-Hydroxyconiferyl aldehyde
82673	C8H11NO	0.760747	Tyramine	C00001435: Tyramine
68644	C11H12N2O2	0.75885	Amino acid metabolism	C00001396: L-Tryptophan
37715	C33H40O20	0.757049	Putative Flovonoid	C00005234: Kaempferol 3-gentiobioside-7-rhamnoside;Kaempferol 3-glucoside-(1->6)-glucoside-7-alpha-L-rhamnoside
66476	C10H10O4	0.756964	Phenylpropanoid biosynthesis	C00034325: (E)-Ferulic acid;E-Ferulic acid;trans-Ferulic acid;4-Hydroxy-3-methoxy-(E)-cinnamic acid
14146	C13H25NO9S3	0.756102	Glucosinolate biosynthesis	C00007593: 5-Methylthiopentylglucosinolate;Glucoberteroin
82488	C8H8O2	0.751514	Phenylpropanoid biosynthesis	C00007546: Methylbenzoate
69846	C10H10O5	0.743295	Phenylpropanoid biosynthesis	C00007336: 5-Hydroxyferulic acid
21486	C17H22N2O10S2	0.740986		C00000128: 4-Methoxyglucobrassicin;4-Methoxy-3-indolylmethylglucosinolate
4650	C16H22O8	0.733598	Phenylpropanoid biosynthesis	C00002727: Coniferin;Coniferoside
82961	C6H5NO3	0.725984		C00007415: 6-Hydroxynicotinic acid
1939	C12H22O11	0.724568	Sugar	C00001140: Maltose| C00001142: Melibiose| C00001151: Sucrose;(+)-Sucrose| C00001152: Trehalose| C00001162: Galactinol
1779	C15H16O9	0.716367	Phenylpropanoid biosynthesis	C00007349: Sinapoyl-(S)-malate
82755	C7H6O3	0.706154		C00000206: Salicylic acid
82492	C8H8O2	0.682338	Phenylpropanoid biosynthesis	C00007546: Methylbenzoate
45067	C33H40O20	0.68111	Putative Flovonoid	C00005234: Kaempferol 3-gentiobioside-7-rhamnoside;Kaempferol 3-glucoside-(1->6)-glucoside-7-alpha-L-rhamnoside
84738	C5H10N2O3	0.678464	Amino acid metabolism	C00001359: L-Glutamine
72888	C13H20O3	0.671216	Methyljasmonate	C00000219: Methyl jasmonate
91153	C5H11NO2S	0.667678	Amino acid metabolism	C00001379: L-Methionine
7931	C14H20N6O5S	0.658481	Amino acid metabolism	C00007230: S-Adenosyl-L-homocysteine
10911	C17H22O10	0.649599	Phenylpropanoid biosynthesis	C00013592: 1-O-Sinapoyl-beta-D-glucose
69733	C11H14O4	0.648675	Phenylpropanoid biosynthesis	C00002778: Sinapyl alcohol
54066	C15H12O6	0.643805	Putative Flovonoid	C00007234: (+)-Dihydrokaempferol;(+)-Aromadendrin;Katuranin
44074	C58H65O31	0.640844	Phenylpropanoid biosynthesis	C00007661: Cyanidin 3-O-[2''-O-(2'''-O-(sinapoyl) xylosyl) 6''-O-(p-O-(glucosyl) p-coumaroyl) glucoside] 5-O-glucoside
63996	C9H11NO3	0.630537	Amino acid metabolism	C00001397: L-Tyrosine
1774	C15H16O9	0.629934	Phenylpropanoid biosynthesis	C00007349: Sinapoyl-(S)-malate
82487	C8H8O2	0.616182	Phenylpropanoid biosynthesis	C00007546: Methylbenzoate
29582	C40H56O4	0.584478	Carotenoid biosynthesis	C00003787: Violaxanthin
88786	C9H8O3	0.573724	Phenylpropanoid biosynthesis	C00000152: p-Coumaric acid
67428	C9H10O5	0.569723	Amino acid metabolism	C00002674: Syringic acid;4-Hydroxy-3,5-dimethoxybenzoic acid
49844	C6H13O9P	0.567449	Sugar	C00007305: D-Fru6-p| C00007306: D-Glu6-p| C00007307: D-Man6-p|
				C00007389: D-Man1-p| C00007391: alpha-D-Gala1-p| C00007482: alpha-D-Glu1-p| C00007483: D-myo-Ino1-p
72783	C11H12O5	0.559976	Phenylpropanoid biosynthesis	C00002776: Sinapic acid
9188	C17H24O9	0.557463	Phenylpropanoid biosynthesis	C00000010: Syringin
82632	C7H7NO2	0.556469	Amino acid metabolism	C00007382: Anthranilic acid
63288	C10H10O3	0.553059	Phenylpropanoid biosynthesis	C00002728: Coniferaldehyde
27451	C40H56O2	0.548307	Carotenoid biosynthesis	C00003776: Lutein;epsilon-Carotene-3,3'-diol;all-trans-(+)-Xanthophyll
82306	C8H8O2	0.540988	Phenylpropanoid biosynthesis	C00007546: Methylbenzoate
60723	C15H10O7	0.501821	Putative Flovonoid	C00004631: Quercetin
82489	C8H8O2	0.497248	Phenylpropanoid biosynthesis	C00007546: Methylbenzoate
29578	C40H56O4	0.476504	Carotenoid biosynthesis	C00003780: Neoxanthin;Folioxanthin
72782	C11H12O5	0.423746	Phenylpropanoid biosynthesis	C00034327: (E)-Sinapic acid
53716	C15H10O6	0.402548	Putative Flovonoid	C00004565: Nimbecetin
29574	C40H56O4	0.384919	Carotenoid biosynthesis	C00003787: Violaxanthin
4909	C15H17NO8	0.352053	IAA derivate	C00007573: 6-hydroxyindole-3-carboxylic acd 6-O-beta-D-glucopyranoside
66148	C10H8O4	0.162719	Phenylpropanoid biosynthesis	C00002499: Scopoletin
